# Supplementary material for: Quercetin alleviates PM2.5-induced chronic lung injury in mice by targeting ferroptosis
Source: PeerJ. 2024 Jan 2;12:e16703. doi: 10.7717/peerj.16703 (PMC10768656; doi:10.7717/peerj.16703)
Supplement: Supplemental Information 2 [file peerj-12-16703-s002.zip]

Archive with 7 entries (3 files):
- Figure 2-WB images/ACSL4/
- Figure 2-WB images/ACSL4/ACSL4.Tif
- Figure 2-WB images/GAPDH/
- Figure 2-WB images/GAPDH/GAPDH.Tif
- Figure 2-WB images/GPX4/
- Figure 2-WB images/GPX4/GPX4.Tif
- Figure 2-WB images/
