# Supplementary material for: Quercetin alleviates PM2.5-induced chronic lung injury in mice by targeting ferroptosis
Source: PeerJ. 2024 Jan 2;12:e16703. doi: 10.7717/peerj.16703 (PMC10768656; doi:10.7717/peerj.16703)
Supplement: Supplemental Information 3 [file peerj-12-16703-s003.zip]

Archive with 15 entries (7 files):
- Figure 3-WB images/
- Figure 3-WB images/Collagen-I/
- Figure 3-WB images/Collagen-I/collagen-I.Tif
- Figure 3-WB images/GAPDH-1/
- Figure 3-WB images/GAPDH-1/1-GAPDH.Tif
- Figure 3-WB images/GAPDH-2/
- Figure 3-WB images/GAPDH-2/GAPDH.Tif
- Figure 3-WB images/Keap1/
- Figure 3-WB images/Keap1/Keap1.Tif
- Figure 3-WB images/PCNA/
- Figure 3-WB images/PCNA/PCNA.Tif
- Figure 3-WB images/TGF-a┬1/
- Figure 3-WB images/TGF-a┬1/TGF-a┬1.Tif
- Figure 3-WB images/nulcear Nrf2/
- Figure 3-WB images/nulcear Nrf2/nuclear Nrf2.Tif
