# Supplementary material for: Quercetin alleviates PM2.5-induced chronic lung injury in mice by targeting ferroptosis
Source: PeerJ. 2024 Jan 2;12:e16703. doi: 10.7717/peerj.16703 (PMC10768656; doi:10.7717/peerj.16703)
Supplement: Supplemental Information 5 [file peerj-12-16703-s005.zip]

Archive with 7 entries (4 files):
- Figure 5-WB images/GAPDH/
- Figure 5-WB images/GAPDH/GAPDH-1 and 2.Tif
- Figure 5-WB images/GAPDH/GAPDH-3.Tif
- Figure 5-WB images/TGF-a┬1/
- Figure 5-WB images/TGF-a┬1/TGF-a┬1-3.Tif
- Figure 5-WB images/TGF-a┬1/TGF-a┬1.Tif
- Figure 5-WB images/
