# Supplementary material for: Quercetin alleviates PM2.5-induced chronic lung injury in mice by targeting ferroptosis
Source: PeerJ. 2024 Jan 2;12:e16703. doi: 10.7717/peerj.16703 (PMC10768656; doi:10.7717/peerj.16703)
Supplement: Supplemental Information 6 [file peerj-12-16703-s006.zip]

Archive with 11 entries (6 files):
- File5-Figure 6-WB images/
- File5-Figure 6-WB images/Figure 6-WB images/
- File5-Figure 6-WB images/Figure 6-WB images/ACSL4/
- File5-Figure 6-WB images/Figure 6-WB images/ACSL4/ACSL4.Tif
- File5-Figure 6-WB images/Figure 6-WB images/ACSL4/ASCL4-1.Tif
- File5-Figure 6-WB images/Figure 6-WB images/GAPDH-1/
- File5-Figure 6-WB images/Figure 6-WB images/GAPDH-1/GAPDH-1 and 2.Tif
- File5-Figure 6-WB images/Figure 6-WB images/GAPDH-1/GAPDH-3.tif
- File5-Figure 6-WB images/Figure 6-WB images/GPX4/
- File5-Figure 6-WB images/Figure 6-WB images/GPX4/GPX4-1 and 2.Tif
- File5-Figure 6-WB images/Figure 6-WB images/GPX4/GPX4-3.tif
